# Supplementary material for: Pollen flow and paternity in an isolated and non-isolated black walnut (Juglans nigra L.) timber seed orchard
Source: PLoS One. 2018 Dec 4;13(12):e0207861. doi: 10.1371/journal.pone.0207861 (PMC6279045; doi:10.1371/journal.pone.0207861)
Supplement: S1 Table — (XLSX) [file pone.0207861.s001.xlsx]

## Sheet: Sheet1
S1 Table. Microsatellite data used for paternity analysis.
Field ID	Lab Name	WGA6a	WGA6b	WGA24a	WGA24b	WGA27a	WGA27b	WGA32a	WGA32b	WGA69a	WGA69b	WGA72a	WGA72b	WGA86a	WGA86b	WGA89a	WGA89b	WGA90a	WGA90b	WGA97a	WGA97b
F01	F01-01	141	155	236	242	211	225	169	211	169	171	144	146	226	240	190	208	154	164	158	158
F01	F01-02	141	159	236	246	225	229	169	181	171	171	146	156	222	240	196	202	154	172	156	158
F01	F01-03	141	157	236	242	221	229	169	183	169	171	144	146	220	222	196	214	146	154	152	166
F01	F01-04	141	143	236	240	225	229	169	175	171	173	146	148	222	228	196	210	154	168	152	158
F01	F01-05	141	143	236	240	211	225	169	191	171	171	146	154	238	240	196	204	146	154	158	158
F01	F01-06	139	141	236	246	217	229	169	189	171	171	146	148	222	234	186	196	146	154	152	158
F01	F01-07	141	143	236	240	221	229	183	191	171	171	138	146	228	240	190	196	154	166	152	156
F01	F01-08	139	141	232	236	221	229	169	183	171	175	146	150	222	224	190	196	154	154	152	156
F01	F01-09	141	143	236	240	221	225	169	181	171	171	144	146	220	240	196	208	154	168	158	162
F01	F01-10	139	143	236	236	213	229	185	191	171	171	144	146	214	222	196	208	154	168	152	158
F01	F01-11	141	143	236	240	211	225	169	191	171	171	146	154	238	240	196	204	146	154	158	158
F01	F01-13	141	143	236	240	213	225	181	191	171	171	144	146	214	240	196	212	154	160	158	158
F01	F01-14	141	143	236	246	211	225	169	187	171	171	144	146	222	240	196	204	154	166	152	152
F01	F01-15	141	163	236	240	213	229	183	191	171	171	144	146	220	222	196	206	150	154	152	166
F01	F01-16	139	141	236	240	221	229	169	175	171	171	144	146	222	228	196	208	154	160	152	152
F01	F01-17	141	159	232	236	213	225	169	183	171	171	146	152	214	222	196	196	154	154	152	172
F01	F01-18	141	143	236	240	211	225	169	191	171	171	146	154	238	240	196	204	146	154	158	158
F01	F01-19	141	143	232	236	221	229	169	181	171	171	144	146	222	228	190	196	154	170	152	180
F01	F01-20	139	141	236	240	227	229	181	191	171	171	144	146	236	240	186	196	154	166	158	160
F02	F02-01	141	143	236	240	217	225	181	191	171	171	144	146	214	222	196	208	154	166	152	152
F02	F02-02	141	143	236	248	213	229	181	191	171	171	144	146	228	240	190	196	154	160	156	158
F02	F02-03	143	155	232	236	227	229	183	191	171	175	146	146	222	236	196	206	154	166	152	180
F02	F02-04	139	141	226	240	213	225	185	191	171	171	146	148	214	222	196	212	154	168	152	160
F02	F02-05	139	141	236	236	213	229	169	169	169	171	144	146	236	240	196	200	154	172	156	158
F02	F02-06	143	157	236	236	227	229	169	169	171	171	144	146	214	222	186	196	154	160	152	154
F02	F02-07	141	143	236	240	221	225	169	183	165	171	144	146	222	228	190	196	146	154	152	158
F02	F02-08	141	143	236	246	211	225	191	211	169	171	144	146	222	232	196	204	146	156	152	152
F02	F02-09	139	143	240	240	221	225	169	185	165	171	144	146	214	240	196	212	146	160	158	160
F02	F02-10	141	155	236	242	225	227	183	191	171	175	144	146	222	240	196	214	146	158	158	158
F02	F02-11	139	143	236	240	221	229	185	191	165	171	144	146	222	224	196	206	154	168	152	156
F02	F02-12	141	143	236	240	211	225	169	191	171	171	146	154	238	240	196	204	146	154	158	158
F02	F02-13	141	143	236	242	213	229	191	213	171	171	144	146	222	228	186	196	146	154	152	158
F02	F02-14	139	141	236	236	213	229	169	169	169	171	144	146	236	240	196	200	154	172	156	158
F02	F02-15	141	159	236	240	225	229	183	191	165	171	146	146	222	240	184	196	154	154	158	168
F02	F02-16	141	143	236	240	225	229	169	183	167	171	144	146	238	240	196	200	154	154	158	158
F02	F02-17	141	143	240	240	221	229	183	191	171	177	144	146	222	232	196	208	154	154	152	164
F02	F02-18	139	141	236	240	221	229	169	185	171	171	144	146	234	240	196	206	154	162	158	170
F02	F02-19	143	169	232	236	221	225	169	185	167	171	138	146	228	240	196	206	154	164	158	164
F02	F02-20	139	141	236	236	213	229	169	169	169	171	144	146	236	240	196	200	154	172	156	158
F02	F02-21	139	143	228	236	221	225	169	203	169	171	144	146	214	240	184	196	154	164	158	158
F02	F02-22	139	141	236	240	227	229	181	191	171	171	144	146	236	240	186	196	154	166	158	160
F02	F02-23	143	159	236	240	211	225	169	181	169	171	146	150	222	222	196	206	154	158	152	162
F04	F04-01	141	153	232	236	211	217	187	187	171	171	144	144	222	226	190	190	166	166	156	166
F04	F04-02	139	141	236	246	225	227	181	187	169	171	144	146	222	226	190	208	154	160	158	166
F04	F04-03	139	141	236	246	221	227	175	187	171	171	144	146	226	228	190	228	154	154	156	166
F04	F04-04	141	153	232	236	211	217	187	187	171	171	144	144	222	226	190	190	166	166	156	166
F04	F04-05	139	141	236	240	211	229	183	211	171	179	146	148	220	228	190	206	154	180	158	172
F04	F04-06	141	155	236	240	211	229	183	211	171	179	146	148	220	226	190	206	150	166	158	172
F04	F04-07	139	141	236	238	213	227	189	191	171	171	144	146	214	226	184	190	154	164	158	166
F04	F04-08	139	141	236	246	221	227	175	187	171	171	144	146	226	228	190	228	154	154	156	166
F04	F04-09	141	155	222	246	211	213	183	211	171	171	144	146	220	228	190	206	166	180	166	166
F04	F04-10	141	155	236	238	211	217	189	211	171	171	144	146	226	232	184	190	154	158	154	166
F04	F04-11	141	155	226	236	217	227	187	189	171	171	144	146	228	232	184	190	154	158	154	158
F04	F04-12	141	155	236	240	211	217	187	211	171	171	144	146	214	228	184	190	154	162	158	166
F04	F04-13	141	141	240	246	227	229	187	191	165	171	144	146	222	228	190	208	154	156	152	166
F04	F04-14	141	153	232	236	211	217	187	187	171	171	144	144	222	226	190	190	166	166	156	166
F04	F04-15	141	141	226	236	211	213	189	211	171	171	144	146	226	232	190	208	154	158	154	166
F05	F05-01	155	163	236	240	227	229	183	187	171	171	144	146	222	226	190	196	160	166	166	168
F05	F05-02	139	141	236	240	227	229	175	187	165	171	144	146	220	226	190	206	162	166	158	158
F05	F05-03	141	153	236	236	211	215	187	187	171	171	146	146	226	222	190	196	154	154	156	166
F05	F05-04	141	153	232	236	211	217	187	187	171	171	144	144	222	226	190	190	166	166	156	166
F05	F05-05	155	163	236	240	227	229	183	187	171	171	144	146	222	226	190	196	160	166	166	168
F05	F05-06	141	153	236	236	211	215	187	187	171	171	146	146	226	222	190	196	154	154	156	166
F05	F05-07	141	155	236	238	217	227	185	187	165	171	144	146	222	228	190	208	154	158	166	184
F05	F05-08	143	155	236	240	211	229	187	191	171	171	144	146	222	226	190	196	154	166	158	158
F05	F05-09	155	163	236	240	227	229	183	187	171	171	144	146	222	226	190	196	160	166	166	168
F05	F05-10	139	141	236	246	225	227	181	187	169	171	144	146	222	226	190	208	154	160	158	166
F05	F05-11	141	143	238	246	217	227	183	187	165	171	144	146	222	226	190	208	154	154	156	166
F05	F05-12	141	147	240	246	225	227	185	187	171	171	146	146	216	228	190	212	154	168	158	166
F05	F05-13	141	155	228	246	217	227	175	187	171	173	144	146	222	226	190	206	160	166	158	160
F05	F05-14	141	155	236	246	225	227	187	191	169	171	144	146	222	226	190	196	154	166	158	166
F05	F05-15	141	155	236	238	217	227	185	187	165	171	144	146	222	228	190	208	154	158	166	184
F05	F05-16	135	141	236	246	213	227	185	187	171	171	144	146	222	228	190	202	154	168	158	158
F05	F05-17	141	155	240	246	211	221	181	187	169	171	146	148	214	226	190	200	166	168	166	166
F05	F05-18	143	155	240	246	211	229	187	191	171	175	144	146	228	240	190	196	154	154	158	166
F05	F05-19	141	155	236	240	217	227	185	187	165	171	144	146	222	226	190	208	158	166	166	168
F08	F08-01	141	163	236	240	213	227	177	185	165	171	144	146	222	224	196	200	150	158	158	166
F08	F08-02	143	163	238	240	215	217	181	185	171	171	144	146	222	228	196	210	160	164	150	158
F08	F08-03	141	163	236	240	225	227	185	191	171	171	144	146	222	232	196	200	154	160	158	162
F08	F08-04	141	159	236	248	225	227	177	183	171	173	144	146	222	232	194	208	156	160	150	158
F08	F08-05	155	163	236	246	211	227	175	185	165	171	144	146	222	226	208	222	158	158	166	168
F08	F08-06	141	163	236	240	217	227	181	183	171	175	146	146	214	222	196	196	158	166	168	168
F08	F08-07	141	163	228	236	225	227	183	191	171	175	146	156	220	222	196	222	146	160	158	184
F08	F08-08	141	163	236	238	217	217	183	183	171	169	146	148	214	222	196	214	158	158	158	184
F08	F08-09	141	163	236	240	217	225	181	183	171	171	144	146	214	222	196	208	158	168	158	168
F08	F08-10	141	163	236	240	221	227	177	183	171	171	144	146	222	224	196	208	146	160	156	158
F08	F08-11	141	155	236	246	217	227	183	187	171	177	144	146	222	226	190	208	154	160	158	168
F08	F08-12	141	159	236	248	225	227	177	183	171	173	144	146	222	232	194	208	156	160	150	158
F08	F08-13	143	163	238	240	215	217	181	185	171	171	144	146	222	228	196	210	160	164	150	158
F08	F08-14	141	163	226	236	213	217	181	185	171	171	144	146	214	222	208	212	160	168	160	168
F08	F08-15	139	163	236	246	213	227	179	185	171	171	146	152	222	228	196	212	150	158	152	158
F08	F08-16	155	163	236	240	225	227	183	187	169	171	144	146	222	226	208	226	158	166	166	168
F08	F08-17	141	141	236	240	227	227	181	183	171	171	144	144	222	222	208	208	160	160	160	168
F08	F08-18	155	163	236	246	227	227	183	187	167	171	144	146	222	228	190	196	154	160	158	166
F08	F08-19	155	163	236	240	211	217	185	187	171	171	144	146	222	228	190	208	158	166	166	168
F10	F10-01	139	163	236	246	213	227	179	185	171	171	146	152	222	228	196	212	150	158	152	158
F10	F10-02	141	159	226	236	213	227	181	191	167	171	144	146	222	226	194	208	160	164	158	168
F10	F10-03	139	141	226	236	225	227	181	183	171	171	144	146	214	222	196	212	158	160	158	168
F10	F10-04	155	163	236	240	225	227	183	187	169	171	144	146	222	226	208	226	158	166	166	168
F10	F10-05	141	163	240	246	217	227	185	187	167	171	144	146	222	228	196	214	154	160	150	158
F10	F10-06	155	163	236	240	225	227	185	187	171	175	144	146	222	226	190	208	158	166	158	158
F10	F10-07	139	141	226	236	213	217	175	183	167	175	144	146	214	222	190	196	146	160	158	186
F10	F10-08	141	157	236	236	213	227	169	183	165	175	144	146	220	222	196	212	158	160	160	168
F10	F10-09	143	163	236	246	225	227	185	191	171	171	146	148	222	222	192	208	146	158	158	168
F10	F10-10	157	163	236	242	227	227	185	213	165	175	144	146	222	224	196	214	156	158	158	168
F10	F10-11	141	147	236	240	217	221	181	185	171	171	144	146	222	232	196	210	158	168	158	180
F10	F10-12	141	143	226	236	217	221	183	185	165	171	146	148	222	226	208	226	150	160	158	168
F10	F10-13	141	163	236	242	217	221	185	189	171	171	146	148	222	228	186	208	154	158	158	168
F10	F10-14	141	163	236	246	211	217	183	187	171	171	146	154	222	226	190	208	154	160	158	166
F10	F10-15?	139	141	236	240	211	217	183	185	165	175	144	146	222	228	190	208	154	158	156	168
F12	F12-01	141	141	236	238	217	225	181	183	171	171	146	154	222	226	208	210	154	158	154	168
F12	F12-02	141	143	236	238	221	225	185	203	165	165	148	154	214	226	190	210	146	154	152	154
F12	F12-03	141	143	236	238	211	225	193	203	171	175	144	144	222	226	190	210	166	168	154	156
F12	F12-04	141	141	232	236	213	221	175	203	171	175	146	154	226	230	190	208	154	166	152	154
F12	F12-05	141	155	238	246	211	221	175	181	167	171	144	146	226	228	190	208	150	154	152	154
F12	F12-06	141	141	232	236	221	229	181	191	171	177	146	146	222	234	200	210	146	154	154	164
F12	F12-07	141	143	232	240	221	225	181	203	171	177	146	146	222	238	200	210	146	154	154	164
F12	F12-09	141	141	236	238	217	225	181	183	171	171	146	154	222	226	208	210	154	158	154	168
F12	F12-10	141	141	226	238	217	225	189	203	165	171	142	144	222	232	184	210	154	164	154	170
F12	F12-11	141	141	222	236	213	225	181	183	171	177	142	144	222	232	200	210	150	168	154	180
F12	F12-12	141	141	222	236	225	229	177	181	171	180	144	154	222	226	200	210	150	154	154	166
F13	F13-01	141	147	236	238	213	225	197	203	171	171	144	146	224	226	200	210	150	154	154	160
F13	F13-02	141	155	238	246	211	225	175	181	167	171	144	146	226	228	190	208	150	154	152	154
F13	F13-03	141	141	232	236	213	221	175	203	171	175	146	154	226	230	190	208	154	166	152	154
F13	F13-04	141	155	238	246	211	221	175	181	167	171	144	146	226	228	190	208	150	154	152	154
F13	F13-05	141	155	238	246	211	225	175	181	167	171	144	146	226	228	190	208	150	154	152	154
F13	F13-06	141	141	232	236	213	221	175	203	171	175	146	154	226	230	190	208	154	166	152	154
F13	F13-07	141	155	238	246	211	225	175	181	167	171	144	146	226	228	190	208	150	154	152	154
F13	F13-08	141	150	236	240	221	223	183	203	171	177	146	154	226	234	190	212	146	154	154	164
F13	F13-10	141	141	232	236	213	221	175	177	171	175	146	150	224	230	190	208	154	166	152	162
F13	F13-11	141	155	240	246	211	219	175	187	167	171	146	146	226	228	190	208	150	154	152	166
F13	F13-12	141	147	236	238	213	225	197	203	171	171	144	146	224	226	200	210	150	154	154	160
F13	F13-13	141	141	236	242	225	229	181	213	171	173	146	154	222	228	198	210	154	160	154	160
F13	F13-14	141	147	236	238	213	225	197	203	171	171	144	146	224	226	200	210	150	154	154	160
F13	F13-15	141	141	232	236	213	221	175	203	171	175	146	154	226	230	190	208	154	166	152	154
F13	F13-16	141	155	238	246	211	221	175	181	167	171	144	146	226	228	190	208	150	154	152	154
F13	F13-17	141	147	236	238	213	225	197	203	171	171	144	146	224	226	200	210	150	154	154	160
F13	F13-18	141	141	236	238	217	225	181	213	165	171	142	144	226	226	184	190	158	168	158	180
F13	F13-19	141	141	236	248	219	225	191	203	169	171	142	144	222	228	208	210	146	168	158	180
F13	F13-20	141	159	236	238	221	225	187	203	171	173	142	144	226	230	210	232	146	168	154	158
F16	F16-01	141	155	232	238	211	217	187	189	171	171	144	144	214	226	184	194	164	174	150	158
F16	F16-02	141	141	226	248	217	221	181	189	171	171	144	144	226	232	184	186	158	164	154	154
F16	F16-03	141	141	226	246	217	217	181	187	165	171	144	146	226	232	190	208	158	166	158	166
F16	F16-04	141	157	236	238	217	227	181	189	171	171	144	146	226	232	206	208	158	164	154	154
F16	F16-05	141	141	226	246	217	217	181	187	165	171	144	146	226	232	190	208	158	166	158	166
F16	F16-06	141	155	232	238	211	217	189	195	171	171	144	144	214	232	190	208	164	174	154	156
F16	F16-07	141	155	238	240	211	217	183	189	171	173	144	146	214	232	190	208	150	158	150	158
F16	F16-08	141	141	226	246	217	217	181	187	165	171	144	146	226	232	190	208	158	166	158	166
F16	F16-09	139	141	226	236	217	227	181	185	171	171	144	146	222	226	206	208	158	164	154	158
F16	F16-10	141	141	226	246	217	221	181	187	171	177	144	148	214	232	192	208	146	164	154	154
F16	F16-11	139	141	238	240	217	221	181	187	171	171	144	148	214	232	192	208	146	164	158	166
F16	F16-12	141	143	228	238	217	219	181	203	165	171	144	148	222	232	184	196	158	158	154	158
F16	F16-13	141	143	226	238	213	217	183	189	171	177	144	146	222	232	204	208	154	164	154	158
F16	F16-14	141	143	222	226	217	229	181	183	171	171	144	146	226	226	184	208	150	164	158	162
F16	F16-15	139	141	238	240	211	213	181	183	167	171	144	148	220	226	200	208	150	164	158	166
F16	F16-16	141	141	226	246	217	217	181	187	165	171	144	146	226	232	190	208	158	166	158	166
F16	F16-17	141	155	238	240	213	227	181	187	165	171	144	146	220	226	204	208	150	164	154	166
F16	F16-18	141	141	238	248	217	225	177	181	171	171	142	144	232	234	194	208	146	164	154	168
F18	F18-01	141	141	226	246	217	217	181	187	165	171	144	146	226	232	190	208	158	166	158	166
F18	F18-02	139	141	236	240	217	229	175	189	165	171	144	146	220	226	190	208	162	164	158	158
F18	F18-03	141	153	236	238	211	217	187	189	171	171	146	152	222	226	190	208	154	158	156	158
F18	F18-04	141	153	232	238	211	217	187	189	171	171	144	144	222	226	184	190	164	166	156	158
F18	F18-05	141	163	236	238	217	229	183	189	171	171	144	146	222	226	184	190	160	164	158	168
F18	F18-06	141	141	226	246	217	221	181	187	171	177	144	148	214	232	192	208	146	164	154	154
F18	F18-08	141	157	228	238	211	217	177	181	171	177	144	146	214	226	202	208	154	164	158	170
F18	F18-10	141	141	226	246	217	221	181	187	171	177	144	148	214	232	192	208	146	164	154	154
F18	F18-11	141	143	238	243	213	217	181	181	165	171	144	148	214	226	208	214	162	164	158	168
F18	F18-13	141	141	226	246	211	213	181	187	165	171	144	146	214	226	184	226	158	166	158	166
F18	F18-14	141	143	238	240	213	225	175	181	171	171	144	146	214	232	184	198	158	168	158	160
F18	F18-15	141	141	226	240	211	213	177	181	165	171	144	146	230	232	194	208	154	158	154	158
F18	F18-16	141	141	226	246	217	221	181	187	171	177	144	148	214	232	192	208	146	164	154	154
F18	F18-17	141	141	226	240	211	213	181	185	171	177	144	148	216	232	208	212	158	168	154	160
F18	F18-18	141	141	226	246	217	227	181	187	165	171	144	146	226	232	190	208	158	166	158	166
F18	F18-19	141	145	232	238	213	213	181	189	167	171	144	148	230	232	184	196	154	164	154	166
F18	F18-20	135	141	226	240	213	227	181	213	165	171	144	146	226	228	184	202	158	164	158	166
F18	F18-21	139	141	226	236	211	213	181	213	171	171	144	148	214	232	198	208	158	160	154	158
F18	F18-22	139	141	226	226	213	213	181	213	171	171	144	148	216	232	198	208	158	160	154	158
F19	F19-01	139	141	222	240	213	217	183	197	171	171	148	150	214	222	200	208	168	180	152	166
F19	F19-02	141	141	238	240	211	229	183	187	171	175	144	146	222	228	200	212	154	180	158	172
F19	F19-03	141	155	222	248	215	229	183	183	171	179	146	148	222	230	206	208	164	180	160	166
F19	F19-04	141	141	240	240	215	229	183	197	167	171	148	148	222	230	204	206	174	180	158	172
F19	F19-05	139	141	240	246	213	227	183	187	171	179	146	148	222	228	190	206	150	154	166	166
F19	F19-06	141	155	222	248	215	229	183	183	171	179	146	148	222	230	206	208	164	180	160	166
F19	F19-07	141	141	222	240	227	229	183	203	171	175	146	148	222	226	206	208	158	180	158	172
F19	F19-08	139	141	222	228	213	229	183	183	175	179	144	146	222	234	186	206	166	180	172	178
F19	F19-09	141	143	236	240	221	229	183	195	175	179	146	148	214	220	192	206	146	180	166	172
F19	F19-10	141	155	222	246	213	227	183	187	169	171	146	148	220	226	206	226	166	180	166	166
F19	F19-11	141	159	222	240	213	227	183	189	171	175	144	146	222	226	206	208	150	166	152	172
F19	F19-12	141	141	222	240	217	229	181	183	171	179	144	148	220	228	190	206	150	154	158	166
F19	F19-13	141	143	240	240	213	229	175	183	171	179	146	148	222	222	184	200	156	180	160	172
F19	F19-14	141	141	240	246	211	213	183	187	167	171	146	148	220	226	190	206	150	154	166	166
F19	F19-15	141	155	222	248	215	229	183	183	171	179	146	148	222	230	206	208	164	180	160	166
F19	F19-16	141	141	236	240	213	221	177	177	171	171	146	148	220	222	206	206	150	154	166	172
F19	F19-17	141	141	222	240	221	229	183	191	171	171	144	148	216	220	200	200	166	180	164	166
F19	F19-18	141	141	240	243	213	227	183	187	171	171	146	148	214	222	200	206	150	170	166	172
F19	F19-19	139	141	236	240	211	213	181	183	171	171	146	148	214	222	198	200	150	168	158	172
F19	F19-20	141	159	236	240	221	229	183	197	171	171	144	148	222	232	186	200	168	180	158	172
F19	F19-21	141	155	222	248	215	229	183	183	171	179	146	148	222	230	206	208	164	180	160	166
F20	F20-01	141	141	226	240	213	217	181	183	171	177	144	146	214	222	184	206	150	168	154	166
F20	F20-02	141	141	222	240	213	225	181	183	171	179	144	148	214	220	206	212	160	180	160	166
F20	F20-03	139	141	222	240	225	229	183	185	171	179	144	148	214	222	198	206	150	168	160	166
F20	F20-04	141	141	226	240	213	217	181	183	171	177	144	146	214	222	184	206	150	168	154	166
F20	F20-05	141	155	222	248	215	229	183	183	171	179	146	148	222	230	206	208	164	180	160	166
F20	F20-06	139	141	236	240	211	213	181	183	171	171	146	148	214	222	198	200	150	168	158	172
F20	F20-07	141	141	236	240	219	229	183	193	171	179	144	148	214	222	190	206	160	180	156	166
F20	F20-08	141	141	226	240	213	217	181	183	171	177	144	146	214	222	184	206	150	168	154	166
F20	F20-09	139	141	222	236	213	227	183	211	171	171	144	148	222	226	190	206	150	154	166	166
F20	F20-10	139	141	236	240	211	213	181	183	171	171	146	148	214	222	198	200	150	168	158	172
F20	F20-11	141	141	240	246	223	229	183	185	171	171	144	150	222	230	186	206	150	180	166	172
F20	F20-12	139	141	236	240	213	227	177	187	171	179	144	148	222	226	206	226	154	180	158	166
F20	F20-13	139	141	236	240	211	213	181	183	171	171	146	148	214	222	198	200	150	168	158	172
F20	F20-13	141	141	236	240	211	229	187	183	171	179	144	148	226	222	190	206	154	180	158	172
F20	F20-14	141	141	226	240	213	217	181	183	171	177	144	146	214	222	184	206	150	168	154	166
F20	F20-15	141	141	236	240	211	229	187	183	171	179	144	148	226	222	190	206	154	180	158	172
F20	F20-17	139	141	236	240	211	213	181	183	171	171	146	148	214	222	198	200	150	168	158	172
F20	F20-18	141	141	222	232	213	221	175	183	171	179	146	148	218	220	200	212	150	160	166	166
F20	F20-19	141	141	236	240	211	229	187	183	171	179	144	148	226	222	190	206	154	180	158	172
F20	F20-20	141	153	222	238	211	213	181	183	171	171	146	148	220	222	200	206	160	180	166	172
F20	F20-21	141	141	236	240	211	229	187	183	171	179	144	148	226	222	190	206	154	180	158	172
F20	F20-22	141	141	226	240	213	217	181	183	171	177	144	146	214	222	184	206	150	168	154	166
F20	F20-23	141	141	236	240	211	229	187	183	171	179	144	148	226	222	190	206	154	180	158	172
F20	F20-24	141	141	226	240	213	217	181	183	171	177	144	146	214	222	184	206	150	168	154	166
F24	F24-01	139	141	222	240	213	229	177	185	171	179	144	148	216	222	200	212	150	168	160	172
F24	F24-02	139	153	222	240	213	225	177	185	169	171	144	148	216	220	206	212	160	180	160	172
F24	F24-03	141	143	238	240	213	217	183	185	171	171	144	148	214	222	198	208	154	168	154	158
F24	F24-04	139	153	222	240	213	231	177	181	169	171	144	148	216	220	206	212	160	180	160	172
F24	F24-06	141	143	238	240	213	217	183	185	171	171	144	148	214	222	198	208	154	168	154	158
F24	F24-08	141	141	236	240	219	225	185	193	171	171	144	148	214	224	190	198	160	168	156	160
F24	F24-09	139	153	222	240	213	229	177	185	169	171	144	148	216	220	206	212	160	180	160	172
F24	F24-10	141	143	238	240	213	217	183	185	171	171	144	148	214	222	198	208	154	168	154	158
F24	F24-12	139	153	222	240	213	225	177	181	169	171	144	148	216	220	206	212	160	180	160	172
F24	F24-13	139	141	222	240	225	229	183	185	171	179	144	148	214	220	198	200	150	168	160	166
F24	F24-14	141	141	226	226	213	217	181	185	171	177	144	146	214	232	184	198	158	168	154	160
F24	F24-15	141	143	238	240	213	217	183	185	171	171	144	148	214	222	198	208	154	168	154	158
F24	F24-16	139	153	222	240	213	225	177	185	169	171	144	148	216	220	206	212	160	180	160	172
F24	F24-17	141	141	236	240	219	225	185	193	171	171	144	148	214	224	190	198	160	168	156	160
F24	F24-18	141	143	238	240	213	217	183	185	171	171	144	148	214	222	198	208	154	168	154	158
F24	F24-20	141	141	236	240	219	225	185	193	171	171	144	148	214	224	190	198	160	168	156	160
F24	F24-21	141	143	238	240	213	217	183	185	171	171	144	148	214	222	198	208	154	168	154	158
F24	F24-22	139	153	222	240	213	225	177	185	169	171	144	148	216	220	206	212	160	180	160	172
F24	F24-23	141	141	226	236	213	227	183	185	169	171	146	148	214	222	208	212	158	168	160	168
F25	F25-01	141	141	236	240	219	225	185	193	171	171	144	148	214	224	190	198	160	168	156	160
F25	F25-02	141	143	238	240	213	217	183	185	171	171	144	148	214	222	198	208	154	168	154	158
F25	F25-03	141	141	236	240	219	225	185	193	171	171	144	148	214	224	190	198	160	168	156	160
F25	F25-04	139	153	222	240	213	225	177	185	169	171	144	148	216	220	206	212	160	180	160	172
F25	F25-05	141	141	236	240	219	225	185	193	171	171	144	148	214	224	190	198	160	168	156	160
F25	F25-06	141	143	238	240	213	217	183	185	171	171	144	148	214	222	198	208	154	168	154	158
F25	F25-07	141	141	236	240	219	225	185	193	171	171	144	148	214	224	190	198	160	168	156	160
F25	F25-08	139	153	222	240	213	225	177	185	169	171	144	148	216	220	206	212	160	180	160	172
F25	F25-10	141	141	236	240	213	217	183	185	169	171	146	146	214	222	208	212	158	168	158	184
F25	F25-12	141	143	238	240	213	217	183	185	171	171	144	148	214	222	198	208	154	168	154	158
F25	F25-13	141	141	236	240	215	225	177	185	169	173	146	146	214	216	186	212	146	168	158	170
F25	F25-14	141	141	236	240	219	225	185	193	171	171	144	148	214	224	190	198	160	168	156	160
F25	F25-15	141	143	238	240	213	217	183	185	171	171	144	148	214	222	198	208	154	168	154	158
F25	F25-16	139	153	222	240	213	225	177	185	169	171	144	148	216	220	206	212	160	180	160	172
F25	F25-17	141	141	236	240	219	225	185	193	171	171	144	148	214	224	190	198	160	168	156	160
F25	F25-18	141	143	238	240	213	217	183	185	171	171	144	148	214	222	198	208	154	168	154	158
F25	F25-19	141	141	226	236	213	227	181	185	171	175	146	146	214	222	208	212	160	168	154	158
F25	F25-20	141	141	226	240	213	213	181	185	169	175	146	148	214	218	198	208	164	168	154	158
F25	F25-21	141	141	236	240	211	213	169	181	165	169	144	146	214	230	196	198	164	168	158	178
F30	F30-01	141	141	240	242	217	219	185	197	171	171	146	150	214	224	196	208	166	168	152	168
F30	F30-03	141	141	240	242	217	219	185	197	171	171	146	150	214	224	196	208	166	168	152	168
F30	F30-05	141	141	240	242	219	219	187	197	171	171	146	150	214	224	196	208	164	168	152	168
F30	F30-06	141	145	228	246	221	225	181	187	171	171	144	146	230	234	196	204	160	166	158	170
F30	F30-07	141	153	228	248	219	225	187	211	171	171	146	146	230	234	198	204	158	166	158	158
F30	F30-08	141	141	228	236	219	225	187	213	171	177	144	146	232	234	204	208	164	166	152	154
F30	F30-09	141	147	228	240	217	225	185	187	171	171	146	146	222	234	208	210	160	164	158	158
F30	F30-10	141	153	236	240	217	225	183	187	171	171	144	146	222	224	198	208	160	166	152	158
F30	F30-11	141	141	228	238	217	225	181	187	171	177	144	146	232	234	204	208	158	166	154	158
F30	F30-12	141	141	240	242	217	219	185	197	171	171	146	150	214	224	196	208	166	168	152	168
F30	F30-13	153	155	228	240	219	225	181	187	171	171	146	148	224	232	186	204	164	166	158	164
F30	F30-14	141	141	228	246	213	225	179	187	171	171	146	148	214	234	204	208	162	164	158	170
F30	F30-15	141	141	240	242	219	219	187	197	171	171	146	150	214	224	196	208	164	168	152	168
F31	F31-01	143	153	236	240	211	225	187	193	171	171	144	146	216	234	204	208	154	164	154	158
F31	F31-02	141	141	240	242	219	225	185	197	171	171	146	150	214	224	196	208	166	168	152	168
F31	F31-03	141	143	228	236	225	225	187	191	171	171	146	146	222	234	196	204	154	164	152	158
F31	F31-04	141	141	228	240	225	229	185	191	171	175	146	148	224	240	208	208	154	164	152	152
F31	F31-05	141	141	228	248	221	225	179	187	171	175	146	148	224	234	186	208	160	164	158	162
F31	F31-06	141	143	228	236	219	225	187	193	171	171	144	146	224	234	204	208	154	164	154	158
F31	F31-07	141	153	228	242	221	225	187	191	171	171	144	146	220	234	202	204	154	164	158	170
F31	F31-08	141	143	236	240	215	225	187	193	171	171	144	146	222	224	186	208	158	164	152	178
F31	F31-09	139	141	238	240	221	225	177	187	167	171	144	146	232	234	190	204	150	164	158	168
F31	F31-10	141	153	228	242	221	225	187	191	171	171	144	146	220	234	202	204	154	164	158	170
F31	F31-11	141	163	228	236	219	227	183	187	171	171	144	146	222	234	204	208	160	166	158	168
F31	F31-12	143	153	228	236	219	221	185	203	171	171	144	146	224	226	204	226	150	164	152	156
F31	F31-13	143	153	236	240	219	227	185	187	165	171	144	146	226	234	190	208	154	164	158	158
F31	F31-14	141	153	228	242	221	225	187	191	171	171	144	146	220	234	202	204	154	164	158	170
F31	F31-15	141	153	236	240	219	229	187	211	171	171	144	146	218	234	200	204	154	166	156	158
F31	F31-16	141	153	226	240	219	219	187	195	171	177	144	146	224	232	204	208	154	166	152	158
F31	F31-17	141	153	228	242	215	225	187	195	171	171	144	146	220	224	184	204	160	166	152	168
F31	F31-18	141	143	228	240	217	225	187	193	171	171	144	146	222	234	204	208	154	166	156	158
F31	F31-19	141	153	228	242	221	225	187	191	171	171	144	146	220	234	202	204	154	164	158	170
F35	F35-01	141	141	232	236	213	221	175	177	171	175	146	150	224	230	190	208	154	166	152	162
F35	F35-02	141	155	240	246	211	219	175	187	167	171	146	146	226	228	190	208	150	154	152	166
F35	F35-03	141	157	228	236	211	211	183	183	171	177	146	146	224	226	190	212	146	150	152	154
F35	F35-04	141	143	236	238	221	227	175	187	171	171	146	146	226	228	190	208	146	162	152	156
F35	F35-06	141	157	228	236	211	211	183	183	171	177	146	146	224	226	190	212	146	150	152	154
F35	F35-07	139	143	222	240	211	225	169	183	171	171	146	146	222	228	190	208	154	154	156	158
F35	F35-08	139	139	226	240	211	213	181	183	169	171	146	148	216	224	190	212	154	168	152	160
F35	F35-09	141	141	232	240	221	229	183	191	171	177	146	146	228	234	200	208	146	154	156	164
F35	F35-10	141	157	228	236	211	211	183	183	171	177	146	146	224	226	190	212	146	150	152	154
F35	F35-11	141	155	236	246	221	227	175	191	167	171	146	146	228	228	190	208	146	164	156	166
F35	F35-12	141	157	236	248	211	221	183	187	171	171	146	146	222	228	190	196	146	154	156	158
F35	F35-13	139	141	232	240	211	213	181	183	169	171	146	148	216	224	196	208	146	166	152	158
F35	F35-14	141	141	232	240	211	213	181	183	169	171	146	148	216	224	198	208	146	168	152	158
F35	F35-15	141	141	232	240	221	225	183	185	171	175	146	146	214	228	190	194	150	154	156	158
F35	F35-16	141	141	240	246	221	229	175	191	169	171	146	146	228	228	190	232	150	154	156	166
F35	F35-17	139	141	236	242	211	211	183	187	171	171	144	146	228	234	184	190	150	154	156	166
F35	F35-18	141	141	226	240	213	221	183	203	171	171	146	146	220	228	208	214	154	156	156	166
F35	F35-19	141	141	232	240	211	229	175	183	171	180	144	146	228	230	190	210	154	154	156	158
F35	F35-20	141	141	238	240	213	221	175	183	171	179	144	146	218	224	190	196	150	154	152	166
F35	F35-21	141	153	236	240	213	221	175	183	171	175	144	146	220	224	190	206	150	154	152	166
F35	F35-22	141	157	228	236	211	211	183	183	171	177	146	146	224	226	190	212	146	150	152	154
F35	F35-23	141	141	232	240	211	229	175	183	171	180	144	146	228	230	190	210	154	154	156	158
F36	F36-01	141	145	238	240	221	227	175	187	167	171	146	148	226	228	190	208	146	166	156	158
F36	F36-02	141	143	236	242	211	217	175	187	171	171	144	146	224	226	190	208	146	166	152	158
F36	F36-03	141	141	236	238	211	217	175	189	171	175	144	146	224	226	194	208	146	164	152	158
F36	F36-04	141	141	236	242	211	223	169	183	171	173	146	146	222	224	190	208	146	146	152	156
F36	F36-05	141	141	236	248	211	225	181	183	175	171	146	146	214	224	196	208	146	154	152	168
F36	F36-06	139	155	232	236	211	221	183	187	167	171	146	146	226	228	190	226	146	166	156	166
F36	F36-07	141	153	232	240	219	221	175	185	171	171	146	148	220	228	200	208	146	170	156	158
F36	F36-08	141	141	236	243	211	219	183	195	167	171	144	146	222	224	190	208	146	164	152	166
F36	F36-09	139	141	232	240	211	221	175	187	167	171	146	146	222	228	190	208	146	154	152	166
F36	F36-10	141	159	236	248	211	219	183	187	171	171	146	146	228	236	196	208	154	162	156	166
F36	F36-11	135	139	232	240	221	223	179	183	169	171	146	146	216	224	196	208	154	158	152	160
F36	F36-12	139	141	236	246	211	221	175	191	171	175	146	146	228	234	190	190	154	166	156	168
F36	F36-13	141	155	232	236	211	211	183	211	167	171	146	146	226	228	190	208	146	166	152	166
F36	F36-14	141	155	238	240	221	227	183	187	171	173	146	146	224	226	190	212	154	164	156	166
F36	F36-15	141	153	232	240	219	221	175	185	171	171	146	148	220	228	200	208	146	170	156	158
F36	F36-16	141	141	232	240	211	229	175	183	171	180	144	146	228	230	190	210	154	154	156	158
F36	F36-17	141	141	238	240	211	223	175	183	171	171	144	146	224	228	190	196	146	154	152	156
F36	F36-18	141	141	236	242	211	225	183	191	171	171	146	146	222	228	190	208	146	154	156	158
F36	F36-19	141	141	236	246	211	221	175	187	167	171	146	146	224	226	190	208	150	154	152	166
F36	F36-20	139	143	236	243	211	221	183	185	169	171	146	148	226	228	190	208	150	154	156	158
F36	F36-21	141	141	238	240	211	213	183	185	171	175	146	146	216	224	190	198	154	168	152	160
F36	F36-22	141	141	232	240	211	221	169	183	171	173	146	146	224	228	190	208	146	154	152	156
F36	F36-23	141	159	236	248	211	219	183	187	171	171	146	146	228	236	196	208	154	162	156	166
F42	F42-11	141	141	238	240	217	229	181	183	171	171	146	146	214	214	184	190	154	164	158	164
F42	F42-12	141	155	238	240	217	225	175	183	171	171	144	148	214	228	186	190	154	164	158	166
F42	F42-13	141	141	226	238	213	217	183	189	171	171	144	146	226	228	184	190	154	158	158	168
F42	F42-14	141	155	236	240	217	221	185	187	171	171	144	146	214	232	190	206	162	164	158	158
F42	F42-15	141	159	236	240	217	227	183	187	171	171	144	146	214	228	190	196	154	156	158	166
F42	F42-16	139	155	236	240	217	229	185	187	171	171	144	146	214	230	190	202	154	166	150	158
F42	F42-17	141	141	236	240	217	221	179	183	171	171	146	146	214	222	202	212	154	166	158	158
F42	F42-2	141	141	238	242	217	229	175	183	171	171	146	146	214	222	190	200	154	166	158	166
F42	F42-4	141	141	238	242	217	229	175	183	171	171	146	146	214	222	190	200	154	166	158	166
F42	F42-5	155	155	232	238	211	217	187	195	171	171	144	144	214	220	190	194	164	174	150	156
F42	F42-6	141	155	238	240	211	217	183	203	171	173	144	146	214	222	190	194	150	154	150	156
F43	F43-01	141	141	238	240	217	217	183	187	171	175	144	144	214	214	190	232	154	162	158	178
F43	F43-02	141	141	222	238	213	217	175	183	171	171	144	144	214	222	190	200	164	180	158	172
F43	F43-03	141	141	238	240	217	221	187	197	171	171	144	150	214	220	190	200	162	164	156	162
F43	F43-04	141	141	236	240	217	223	187	193	171	171	144	146	214	228	190	208	156	164	158	162
F43	F43-05	141	143	236	238	211	217	183	187	171	175	144	146	214	228	190	212	150	154	156	178
F43	F43-06	141	155	238	240	217	217	183	197	167	171	146	146	228	230	190	212	150	164	156	160
F43	F43-07	141	155	236	238	217	221	175	187	171	175	146	146	224	228	190	208	146	154	152	156
F43	F43-08	141	155	238	240	211	217	183	187	171	171	144	146	214	224	190	190	154	154	152	158
F43	F43-09	141	155	232	240	211	217	183	187	171	175	146	146	222	228	190	196	154	158	156	168
F43	F43-10	141	141	238	240	215	217	175	183	171	171	144	146	222	228	190	196	154	156	156	184
F43	F43-11	141	141	236	238	211	217	181	187	171	171	144	146	214	228	190	206	154	162	158	158
F43	F43-12	141	141	222	240	217	229	183	183	171	179	144	146	214	220	190	200	164	180	158	166
F43	F43-13	141	155	236	240	217	227	185	187	171	171	146	146	214	222	190	196	158	164	158	168
F43	F43-14	141	155	238	248	217	221	181	187	171	171	144	146	214	220	190	210	154	156	156	158
F43	F43-15	141	141	236	238	217	221	175	183	171	171	144	146	224	228	190	208	154	166	152	158
F43	F43-16	155	155	236	240	217	217	175	183	165	171	144	150	214	228	190	208	146	154	156	158
F43	F43-17	141	155	232	240	217	221	175	183	171	171	144	146	214	224	190	190	154	164	152	158
F43	F43-18	141	141	236	240	217	221	183	187	171	175	146	146	226	228	190	208	146	164	156	156
F43	F43-19	141	141	236	240	211	217	183	187	171	171	144	146	214	228	190	190	154	156	156	158
F43	F43-20	139	155	232	238	211	217	175	187	171	175	146	146	214	222	190	212	146	164	152	158
F43	F43-21	141	155	236	240	217	221	175	183	171	171	144	146	226	228	190	212	146	164	156	156
F43	F43-22	141	155	236	240	217	217	179	183	171	175	144	150	214	228	190	210	150	154	158	160
F43	F43-23	141	141	236	240	211	217	175	183	171	173	144	144	214	214	212	212	146	154	154	156
F43	F43-24	141	141	236	238	211	217	183	187	171	175	144	146	228	228	190	212	146	154	156	156
F47	F47-05	141	145	238	243	221	227	179	181	165	171	144	146	222	226	186	190	154	166	158	178
F47	F47-07	145	155	236	238	221	227	185	187	165	171	144	148	226	236	190	200	150	154	152	160
F47	F47-13	141	143	236	240	221	227	181	187	165	171	146	148	226	244	190	210	154	154	158	158
F47	F47-14	141	145	236	242	221	227	181	183	171	171	146	148	226	228	190	226	150	154	152	158
F48	F48-11	141	143	238	242	219	221	175	181	171	171	144	146	238	238	190	204	154	158	152	164
F48	F48-12	141	143	236	238	227	229	181	185	165	171	148	148	232	238	190	204	154	164	152	170
F48	F48-13	139	145	226	238	213	227	185	187	169	171	144	148	216	238	190	212	154	168	152	158
F48	F48-14	141	143	238	246	221	223	185	187	165	171	144	146	214	226	190	190	146	154	158	158
F48	F48-15	141	145	238	246	211	227	181	187	165	171	144	148	226	226	190	200	154	166	156	158
#132	FNR132	141	143	236	238	221	225	181	203	165	171	144	154	222	226	190	210	154	168	154	180
#158	FNR158	135	141	226	238	213	217	181	189	171	171	144	152	226	232	184	208	158	164	154	158
V009	V009-1	141	163	239	241	224	224	181	199	173	175	146	148	220	220	196	208	162	170	159	167
V009	V009-10	155	159	233	239	220	220	181	181	171	173	146	160	220	220	208	212	170	170	161	167
V009	V009-11	141	163	231	235	210	220	181	215	173	177	148	154	220	222	196	214	162	168	161	167
V009	V009-12	141	155	239	245	220	228	177	187	169	173	146	148	214	220	196	210	158	162	161	167
V009	V009-2	141	155	235	239	222	224	177	185	171	177	144	146	220	232	196	196	162	166	159	167
V009	V009-3	141	163	231	239	210	224	177	181	173	177	144	146	222	230	196	212	168	170	161	167
V009	V009-4	141	163	235	239	218	224	177	181	171	177	144	160	230	232	190	196	162	166	159	167
V009	V009-5	141	163	235	245	220	232	177	183	167	173	144	148	220	220	196	208	166	170	159	159
V009	V009-6	141	155	235	247	220	220	177	181	171	173	146	158	216	220	196	198	158	170	163	167
V009	V009-8	141	155	239	245	218	224	177	189	171	173	146	158	220	232	204	212	162	158	159	167
V009	V009-9	153	163	239	245	218	224	177	189	171	177	146	146	220	222	196	204	152	170	159	171
V010	V010-1	141	163	239	239	220	220	177	187	169	173	144	146	214	220	196	212	156	170	159	161
V010	V010-2	141	163	235	237	220	220	177	185	171	177	146	146	220	228	196	214	150	162	161	167
V010	V010-3	141	163	235	243	210	224	181	213	171	173	146	150	220	222	196	214	150	162	159	171
V010	V010-4	141	163	231	235	224	232	177	183	171	173	146	160	218	220	196	196	154	170	159	159
V010w	V010-5	141	141	227	227	218	218	185	187	171	171	146	146	234	234	204	204	154	164	159	161
V010w	V010-6	139	141	227	245	224	228	187	187	171	177	146	146	220	222	204	210	152	166	153	155
V010	V010-7	141	155	239	241	218	220	177	181	173	177	148	148	214	220	196	198	170	172	161	167
V016	V016-1	141	141	235	239	214	222	181	183	167	179	144	148	220	220	186	206	148	150	161	167
V016	V016-2	139	141	235	237	224	226	181	183	165	167	142	144	218	220	184	186	146	148	161	165
V016	V016-3	141	143	237	247	214	222	183	185	171	183	144	162	218	222	186	196	158	158	157	161
V016	V016-4	141	143	237	239	218	222	183	193	171	183	144	146	218	220	190	216	158	166	157	159
V016	V016-5	141	141	237	241	222	226	183	185	167	171	144	146	218	220	186	206	158	166	155	161
V016	V016-6	141	143	237	241	222	226	181	183	167	179	144	146	220	222	196	216	148	166	155	161
V016	V016-7	139	141	233	239	222	224	181	183	179	183	142	146	218	220	184	186	146	148	153	159
V017	V017-1	141	143	237	239	210	228	183	191	177	183	144	156	212	220	186	212	148	168	159	161
V017	V017-10	141	143	235	235	210	222	169	183	171	183	146	156	218	222	216	216	146	148	155	159
V017	V017-11	141	143	235	239	218	226	181	183	171	183	144	146	214	220	206	216	148	166	155	161
V017	V017-12	141	141	237	239	222	222	183	185	179	183	144	146	220	220	206	216	148	166	155	161
V017	V017-13	141	143	237	237	218	222	183	189	167	173	146	150	220	220	204	216	148	152	159	159
V017	V017-14	141	141	237	241	226	228	183	191	171	183	146	156	218	220	212	216	148	168	155	161
V017	V017-15	141	155	237	239	218	226	183	185	167	171	146	146	214	220	214	216	148	166	157	159
V017	V017-16	141	141	235	241	210	226	183	185	167	171	146	146	214	220	208	216	148	154	161	161
V017w	V017-17	141	153	241	245	218	224	187	199	165	171	146	148	222	234	206	208	164	170	159	165
V017	V017-18	141	153	227	227	210	218	181	187	171	177	146	160	216	234	196	204	164	168	153	159
V017	V017-19	141	143	227	237	218	226	183	201	167	177	146	158	214	220	214	216	148	166	159	161
V017	V017-2	139	141	237	243	220	222	183	201	167	173	144	146	218	220	186	210	154	158	161	169
V017	V017-20	141	155	237	247	222	224	183	185	167	171	146	146	214	220	216	200	148	148	159	167
V017	V017-21	141	143	237	237	224	226	183	191	167	183	146	148	216	218	186	232	148	154	153	161
V017	V017-22	143	143	237	245	220	222	169	183	175	183	146	156	218	228	200	216	148	156	155	161
V017	V017-23	141	141	237	247	220	222	181	183	171	183	146	158	218	222	208	216	146	148	159	163
V017	V017-24	141	143	235	235	220	222	183	185	167	171	146	158	218	218	208	216	158	158	161	163
V017	V017-3	141	143	227	237	222	226	183	201	167	175	146	154	218	228	186	212	148	154	161	161
V017	V017-4	139	141	235	237	214	226	181	183	167	171	146	158	218	218	186	208	148	158	157	161
V017	V017-5	139	141	237	241	224	226	183	185	175	183	146	148	220	222	208	216	158	170	161	165
V017	V017-6	141	155	237	241	220	222	183	193	167	171	146	160	214	220	186	210	150	158	159	167
V017	V017-7	141	143	237	239	218	226	181	183	177	183	144	144	214	220	190	216	158	166	159	159
V017	V017-8	141	143	235	239	218	226	181	183	177	183	144	146	214	218	190	216	148	166	159	161
V017	V017-9	141	143	237	239	218	222	181	183	167	177	144	146	214	220	190	216	158	166	159	161
V035	V035-1	139	141	239	241	210	224	183	185	171	175	146	148	216	220	208	210	152	170	155	159
V035	V035-10	141	143	237	241	224	228	197	199	165	183	146	148	218	222	196	208	154	170	153	165
V035	V035-11	141	141	227	245	218	224	185	191	165	171	148	158	214	222	208	214	166	170	159	165
V035	V035-12	141	141	239	241	210	224	181	185	165	169	148	160	220	220	208	196	152	170	159	159
V035	V035-13	141	143	237	241	222	224	191	199	175	183	148	148	218	222	208	232	154	166	153	159
V035	V035-14	141	141	239	241	224	224	199	199	165	167	148	148	220	222	222	222	166	168	159	159
V035	V035-15	141	143	239	241	224	226	199	199	165	165	148	148	218	220	208	220	150	166	159	159
V035	V035-2	141	141	241	241	224	224	185	199	165	175	148	148	220	222	208	222	166	170	159	165
V035	V035-3	141	141	239	245	224	224	187	199	169	175	146	148	214	222	196	208	156	170	159	165
V035	V035-4	141	141	241	241	220	224	183	185	175	175	146	148	222	240	200	208	148	170	159	161
V035	V035-6	141	141	239	241	210	224	183	185	175	175	144	148	214	222	200	208	162	166	165	169
V035	V035-7	141	141	239	245	210	224	185	191	165	171	146	148	214	222	200	208	168	170	165	167
V035	V035-8	141	141	241	245	224	224	185	199	175	175	146	148	222	222	206	208	168	170	159	165
V035	V035-9	141	143	239	241	210	224	183	199	165	171	148	156	216	222	190	208	152	170	155	165
V036	V036-1	141	141	241	245	224	224	185	185	175	175	146	148	220	220	208	208	154	166	157	159
V036	V036-10	141	141	241	245	224	228	185	191	171	175	146	156	220	222	208	212	168	170	155	159
V036	V036-11	141	141	227	241	218	224	185	185	165	171	146	148	220	222	208	208	154	166	159	159
V036	V036-12	141	141	237	245	224	228	183	199	165	171	146	148	222	232	190	208	152	166	153	159
V036	V036-13	141	141	241	241	212	222	183	185	175	179	144	148	222	222	196	208	150	166	155	165
V036	V036-14	141	141	223	241	224	228	197	199	171	175	144	148	222	232	190	208	152	170	159	167
V036	V036-15	141	141	241	245	222	224	183	185	165	171	144	148	220	222	196	208	150	170	159	167
V036	V036-2	141	141	245	245	224	228	185	185	165	165	146	148	220	220	208	208	154	166	159	161
V036	V036-3	141	141	241	245	212	224	185	185	171	175	146	148	220	220	208	208	154	166	159	161
V036	V036-4	141	141	241	245	224	228	181	185	165	175	146	148	220	222	186	208	158	166	165	169
V036w	V036-5	141	143	239	239	218	224	197	215	171	177	146	160	216	234	196	210	152	164	153	167
V036w	V036-6	141	167	239	241	218	222	169	185	171	171	144	146	220	222	196	200	150	154	167	171
V036	V036-7	141	141	241	245	212	224	185	185	171	175	146	148	220	220	208	208	154	166	159	161
V036	V036-8	141	141	235	241	212	224	185	185	165	171	146	148	220	220	208	208	154	166	161	165
V036	V036-9	141	141	239	241	224	226	181	185	171	175	146	148	222	228	198	208	158	170	159	171
V053	V053-1	141	153	231	241	210	224	175	187	171	171	146	146	214	222	200	204	162	166	153	167
V053	V053-10	141	153	241	245	218	224	187	199	165	171	146	148	222	234	206	208	164	170	159	165
V053	V053-11	141	153	227	227	210	218	181	187	171	177	146	160	216	234	196	204	164	168	153	159
V053	V053-12	143	153	237	241	218	218	187	193	171	171	146	156	216	222	190	208	152	164	153	155
V053	V053-13	141	153	227	231	218	224	169	187	171	171	146	146	222	234	206	208	154	166	153	159
V053	V053-2	141	141	237	241	212	224	187	207	171	171	146	146	234	240	204	212	148	164	159	161
V053	V053-3	141	141	227	227	218	218	185	187	171	171	146	146	234	234	204	204	154	164	159	161
V053	V053-4	141	143	227	245	218	222	185	187	171	175	148	154	222	238	186	208	154	164	153	171
V053	V053-5	141	141	227	241	220	224	169	187	167	171	146	146	216	234	196	208	154	166	153	159
V053	V053-6	141	153	227	239	224	224	187	215	171	171	146	146	222	234	200	208	152	166	153	159
V053	V053-7	141	141	237	241	218	228	187	191	171	177	146	156	220	234	208	212	152	164	155	159
V053	V053-9	141	153	227	237	218	222	183	187	171	171	144	154	222	222	208	210	146	164	153	159
V054	V054-1	139	141	227	231	218	224	169	187	171	171	146	146	222	234	196	204	154	164	153	159
V054	V054-10	141	141	227	239	210	218	187	193	171	171	146	156	222	234	190	208	152	166	157	159
V054	V054-11	141	153	227	239	218	220	179	187	169	171	146	160	214	234	200	204	156	166	159	159
V054	V054-12	141	141	227	237	224	228	187	191	171	171	146	156	222	234	208	212	152	164	159	171
V054	V054-13	141	147	239	241	220	224	179	185	169	171	146	160	218	222	184	208	146	164	159	169
V054	V054-14	141	153	227	239	218	222	185	187	171	179	144	146	220	222	204	206	164	166	153	167
V054	V054-15	141	153	227	245	222	224	185	187	171	171	146	160	222	234	204	210	152	166	159	171
V054	V054-16	153	155	239	241	218	224	187	187	171	173	144	146	230	234	196	204	166	170	159	167
V054	V054-17	139	141	227	245	224	228	187	187	171	177	146	146	220	222	204	210	152	166	153	155
V054	V054-18	153	155	227	227	210	224	173	187	171	171	146	146	222	222	204	210	162	164	153	171
V054	V054-19	141	141	237	241	218	228	185	187	171	171	146	156	222	222	204	204	152	164	153	159
V054	V054-2	141	161	227	241	212	218	187	211	167	171	144	146	220	222	208	210	156	166	153	153
V054	V054-3	141	141	241	241	222	224	185	187	171	179	144	146	216	222	208	208	162	164	155	159
V054	V054-4	141	153	237	241	224	224	187	197	171	171	144	146	232	234	200	204	166	180	159	167
V054	V054-5	141	141	227	245	218	228	185	187	171	177	146	160	222	222	200	204	166	168	153	159
V054	V054-6	141	141	241	245	224	228	187	191	171	177	146	160	222	234	208	212	164	168	159	159
V054	V054-7	139	141	241	245	218	222	187	191	171	171	146	156	222	222	204	208	152	164	153	159
V054	V054-8	153	161	227	239	212	218	185	187	167	171	144	146	214	222	208	208	156	164	159	161
V054	V054-9	153	155	227	239	218	218	183	187	171	177	144	146	214	234	204	214	162	166	157	159
V057	V057-1	139	141	227	227	224	224	169	215	177	177	146	148	216	222	190	196	152	154	153	171
V057	V057-10	141	167	227	239	218	224	169	215	171	173	146	146	216	222	196	200	152	154	153	171
V057	V057-11	141	167	237	239	224	230	169	179	171	171	146	146	222	232	200	208	148	152	167	171
V057	V057-12	141	141	235	239	212	224	207	215	171	177	146	154	216	222	196	200	152	156	153	171
V057	V057-13	141	141	227	241	212	222	169	179	171	177	146	154	222	222	196	216	154	156	153	153
V057	V057-14	141	167	237	239	220	222	169	183	175	177	146	154	222	222	190	200	146	154	153	153
V057	V057-15	141	141	227	237	218	224	175	215	171	177	146	154	222	228	200	210	154	154	153	157
V057	V057-16	141	141	227	241	220	224	207	215	175	177	146	146	222	240	196	212	148	152	161	171
V057	V057-17	141	141	233	239	218	224	175	215	171	171	146	158	222	228	190	196	154	154	157	171
V057	V057-18	141	143	233	239	224	226	169	183	173	177	146	148	218	222	196	198	152	154	153	153
V057	V057-19	141	141	227	233	220	222	175	215	171	171	146	154	216	222	200	210	146	154	153	171
V057	V057-2	141	167	237	239	218	224	169	183	175	177	148	154	222	228	196	210	146	152	153	157
V057	V057-20	141	141	227	237	220	224	175	215	171	171	146	158	222	228	190	196	146	154	157	171
V057	V057-21	141	167	237	239	210	224	169	181	169	171	146	160	222	230	196	196	152	154	159	171
V057	V057-22	141	141	227	239	224	224	213	215	177	177	146	146	216	222	196	196	152	152	153	153
V057	V057-3	141	167	239	239	212	222	169	181	167	177	146	152	214	222	200	212	152	160	155	171
V057	V057-4	167	167	227	237	218	224	169	179	171	171	146	146	214	222	200	200	148	154	153	171
V057	V057-5	141	143	239	239	218	224	197	215	171	177	146	160	216	234	196	210	152	164	153	167
V057	V057-6	141	167	239	241	218	222	169	185	171	171	144	146	220	222	196	200	150	154	167	171
V057	V057-7	141	141	227	237	218	224	179	215	171	171	146	148	222	228	200	214	150	154	171	171
V057	V057-8	139	141	227	243	224	224	179	215	171	177	146	146	214	222	196	208	148	152	153	171
V057	V057-9	141	141	227	239	222	224	213	215	177	177	146	146	216	222	196	200	152	152	171	171
V059	V059-1	141	167	227	243	224	224	169	179	171	177	146	146	222	232	198	200	148	154	167	171
V059	V059-10	141	167	227	239	212	222	169	179	171	177	146	156	214	222	196	212	154	160	153	155
V059	V059-11	141	167	227	239	222	224	169	215	171	173	146	146	216	222	196	196	152	154	153	153
V059	V059-12	141	141	237	239	222	224	187	215	171	177	146	156	216	222	196	212	152	168	171	159
V059	V059-13	141	161	227	241	224	224	179	215	171	177	146	146	214	222	186	196	152	156	153	159
V059	V059-14	141	141	227	239	222	222	215	215	177	177	146	146	216	222	196	196	152	154	153	153
V059	V059-15	143	167	227	237	220	222	169	207	171	171	146	156	218	222	196	210	154	156	153	155
V059	V059-16	141	143	227	239	222	234	181	215	177	177	144	146	216	222	190	196	152	152	153	161
V059	V059-17	139	141	227	235	222	226	181	215	171	171	144	146	216	222	190	196	152	154	171	171
V059	V059-2	141	153	227	227	218	222	169	187	171	171	146	146	222	222	196	204	152	166	153	171
V059	V059-3	141	141	239	239	222	224	213	215	177	177	146	146	216	222	196	200	152	154	171	171
V059	V059-4	141	141	227	239	218	222	187	215	171	177	146	146	220	222	200	204	152	164	153	159
V059	V059-5	141	141	227	239	222	224	215	215	177	177	146	146	216	222	196	216	152	154	153	171
V059	V059-6	141	153	227	241	218	224	169	187	171	171	146	146	222	222	196	208	152	164	153	153
V059	V059-7	141	167	227	227	222	224	169	215	171	173	146	146	216	222	196	216	154	154	153	171
V059	V059-8	141	167	227	239	224	224	169	169	177	177	146	146	222	222	196	222	152	152	153	171
V059	V059-9	141	167	227	239	218	224	169	215	177	177	146	146	216	222	200	200	152	152	153	171
V061	V061-1	139	141	237	241	214	222	181	183	171	171	144	150	220	226	200	206	150	158	159	167
V061	V061-10	139	141	223	239	222	224	183	183	171	179	144	148	220	230	190	196	152	166	155	167
V061	V061-2	139	139	239	241	220	222	183	191	171	179	144	146	220	222	206	206	150	150	155	167
V061	V061-3	139	141	237	241	210	222	183	183	171	179	144	158	222	222	206	208	150	166	155	157
V061	V061-4	141	155	231	239	220	222	179	185	169	179	144	160	214	220	196	200	150	156	159	167
V061	V061-5	139	141	223	239	222	228	183	185	171	171	144	148	220	232	196	200	166	180	153	167
V061	V061-6	141	141	239	245	222	228	185	187	177	179	144	146	220	220	206	212	166	168	155	155
V061	V061-7	139	141	241	245	222	228	183	191	171	177	144	146	222	222	196	212	152	166	155	159
V061	V061-8	139	141	237	241	218	228	185	187	171	177	144	146	220	222	196	212	152	166	155	155
V061	V061-9	141	153	237	239	212	222	181	183	171	179	144	156	218	222	196	200	150	156	155	155
V065	V065-1	141	141	237	239	222	224	185	197	171	179	144	148	222	232	200	206	150	152	153	155
V065	V065-10	141	141	239	241	222	222	183	185	171	179	156	156	222	222	196	208	150	166	155	155
V065	V065-11	141	141	235	239	210	222	175	183	171	171	156	156	220	222	216	206	146	150	155	167
V065	V065-12	141	141	239	241	210	222	185	191	177	179	144	158	214	220	190	206	150	166	159	167
V065	V065-13	141	141	227	241	222	222	185	201	175	179	144	154	222	228	206	212	154	166	155	161
V065	V065-14	141	141	227	241	222	226	185	185	171	179	144	148	222	228	196	210	154	166	161	167
V065	V065-15	141	143	231	241	212	222	183	211	171	171	144	148	220	222	196	196	150	154	153	155
V065	V065-2	141	141	239	241	212	222	181	185	171	179	144	158	222	222	196	210	150	168	155	157
V065	V065-3	141	141	241	243	222	222	173	183	171	171	144	160	220	234	184	206	150	152	161	167
V065	V065-4	141	141	237	239	222	228	181	183	171	171	144	144	220	232	200	206	152	166	153	167
V065	V065-5	139	141	241	245	222	222	185	191	171	177	144	146	220	222	206	210	166	168	159	167
V065	V065-6	141	141	239	239	212	218	179	183	167	179	144	152	214	222	206	212	150	166	155	159
V065	V065-7	141	141	223	239	222	224	183	193	171	177	144	160	222	234	184	196	166	168	155	171
V065	V065-8	141	141	239	241	220	222	183	183	171	173	144	144	216	222	196	196	146	150	167	167
V065	V065-9	141	141	237	239	222	228	183	183	171	171	148	156	220	226	196	200	150	180	167	167
V068w	V068-1	155	167	235	239	218	224	177	181	175	177	144	146	220	222	196	210	162	168	159	167
V068w	V068-2	141	155	227	239	210	224	177	191	177	177	144	146	214	220	196	214	162	168	159	167
V068	V068-3	141	155	235	239	210	220	177	191	171	177	144	146	214	230	190	196	166	170	159	159
V070	V070-1	141	153	237	241	218	220	179	189	171	173	146	148	214	222	186	186	144	158	155	169
V070	V070-10	141	141	239	239	212	222	183	183	171	177	144	146	222	234	184	196	166	166	155	171
V070	V070-2	141	141	235	245	218	220	181	189	171	171	146	158	214	216	196	204	144	146	155	157
V070	V070-3	141	141	237	241	220	222	185	189	171	171	144	146	214	222	196	204	144	150	155	155
V070	V070-4	141	167	237	243	212	218	173	189	171	171	144	146	214	222	186	214	144	152	155	159
V070	V070-5	141	141	235	245	220	220	177	189	171	171	144	146	214	214	204	206	152	154	155	163
V070	V070-6	141	141	235	245	210	218	175	189	171	173	144	156	214	222	204	216	146	152	155	161
V057	V070-7	141	147	239	245	220	220	183	189	171	173	146	152	214	220	200	204	152	154	159	161
V070	V070-8	141	141	231	237	220	220	189	189	173	173	146	146	220	220	186	186	152	152	159	159
V070	V070-9	141	141	231	245	210	220	187	189	171	173	146	146	214	238	186	200	152	168	159	167
V098	V098-1	141	155	237	245	218	228	183	191	171	177	144	160	222	228	212	214	152	156	157	159
V098	V098-2	141	155	237	239	210	218	183	185	171	171	144	146	214	228	190	200	156	162	157	169
V098	V098-3	139	155	237	239	218	218	0	0	171	171	144	146	0	0	0	0	156	156	157	159
V098	V098-4	141	141	227	239	218	220	181	183	171	171	146	146	226	228	200	214	148	156	157	167
V098	V098-5	141	141	237	239	218	220	175	183	171	171	146	148	214	220	190	200	148	154	159	161
V098	V098-6	155	167	237	237	218	218	179	183	171	171	144	146	0	0	0	0	0	0	157	159
V098	V098-7	141	155	239	239	212	218	185	187	171	171	146	146	214	228	190	196	154	166	157	161
V099	V099-1	141	141	231	237	210	218	183	185	171	171	144	146	214	214	184	190	166	168	157	169
V099	V099-10	139	139	0	0	0	0	201	201	0	0	0	146	0	0	0	0	152	164	157	157
V099	V099-11	141	0	239	239	218	226	0	0	0	0	0	0	0	0	184	184	154	166	0	0
V099	V099-12	155	167	239	243	218	220	0	0	171	171	146	146	0	0	0	0	152	156	159	161
V099	V099-13	141	155	237	239	212	218	183	185	171	171	144	144	222	228	196	214	156	166	155	157
V099	V099-14	139	141	227	239	210	218	0	0	171	177	146	146	0	0	0	0	156	168	159	159
V099	V099-15	155	167	239	241	214	218	0	0	171	171	144	146	0	0	0	0	0	0	159	167
V099	V099-16	155	167	227	237	210	218	0	0	171	171	146	146	0	0	0	0	150	156	159	171
V099	V099-17	141	141	237	241	212	218	183	185	171	179	144	144	220	228	206	214	166	166	157	167
V099	V099-18	141	155	239	239	218	222	183	183	171	179	144	144	222	228	196	214	166	166	155	157
V099	V099-19	141	141	239	241	212	218	185	187	171	171	144	144	214	220	190	196	166	166	159	167
V099	V099-2	141	141	227	239	218	228	183	191	171	177	146	156	214	220	190	212	166	168	159	159
V099	V099-3	141	155	239	239	218	218	181	187	167	171	146	152	214	228	212	214	160	166	155	157
V099	V099-4	141	167	223	239	218	224	0	0	171	171	144	146	0	0	0	0	146	156	159	167
V099	V099-5	141	143	237	241	218	222	181	183	171	171	146	148	222	228	0	212	150	166	153	157
V099	V099-6	141	141	237	241	218	224	185	187	165	171	146	148	214	222	208	214	166	170	159	159
V099	V099-7	141	155	237	239	218	218	183	187	0	0	144	146	214	214	190	214	156	166	159	171
V099	V099-8	139	141	239	241	212	218	0	0	171	171	144	146	0	0	0	0	152	166	155	159
V099	V099-9	141	143	239	245	218	224	179	187	169	171	144	146	228	230	196	214	158	166	159	161
V119	V119-1	143	161	237	239	212	224	197	211	171	183	146	146	214	222	196	208	154	156	153	161
V119	V119-10	141	143	237	241	210	228	185	197	171	183	144	146	220	240	196	208	154	156	153	161
V119	V119-11	141	143	233	241	210	224	197	211	167	183	146	146	214	220	196	208	154	156	153	153
V119	V119-12	141	155	239	245	210	220	185	189	171	171	144	146	220	222	186	208	152	156	161	161
V119	V119-13	141	143	233	241	210	228	197	211	171	183	144	146	214	220	208	232	154	156	153	161
V119	V119-14	143	161	237	241	210	228	185	197	167	173	146	148	214	222	208	232	154	156	153	161
V119	V119-15	141	143	237	239	210	228	183	211	171	183	146	146	214	222	208	196	154	156	153	161
V119	V119-2	141	143	239	243	212	224	169	185	167	183	146	146	214	220	208	208	148	156	153	167
V119	V119-3	143	161	227	241	210	224	179	211	169	171	146	146	214	220	208	210	156	170	157	161
V119	V119-4	141	141	235	239	212	220	185	213	167	171	146	162	216	220	196	206	156	158	157	161
V119	V119-5	143	161	237	239	210	228	185	197	167	183	146	146	220	240	208	232	154	156	153	161
V119	V119-6	143	161	237	241	212	228	185	197	167	167	144	146	220	220	208	208	154	156	153	153
V119	V119-7	141	143	231	241	210	212	185	207	171	183	146	146	220	240	200	208	154	156	153	161
V119	V119-8	141	141	241	243	212	232	185	199	167	171	146	160	220	222	196	208	156	166	161	165
V119	V119-9	141	153	241	243	210	220	169	185	167	171	146	156	220	222	208	216	146	156	161	171
V120	V120-1	141	155	239	245	212	240	179	199	175	175	144	146	214	222	186	210	158	168	153	167
V120	V120-10	141	161	235	239	212	220	181	185	167	171	144	158	218	220	196	208	156	158	163	163
V120	V120-11	141	141	239	247	210	220	185	215	167	171	146	158	218	220	198	208	156	158	161	163
V120	V120-12	141	141	241	247	212	220	185	215	171	171	146	158	220	240	198	208	156	158	161	163
V120	V120-13	141	141	241	241	210	224	201	211	167	175	146	148	214	214	184	196	148	154	161	167
V120	V120-14	141	141	239	247	212	214	181	211	167	171	148	162	220	234	208	210	146	154	157	161
V120	V120-15	141	141	235	241	210	214	181	211	167	171	146	158	216	214	186	196	146	156	161	163
V120	V120-16	141	141	239	241	210	218	185	187	167	171	146	146	214	214	196	214	154	156	159	161
V120	V120-17	139	141	239	239	212	218	183	185	171	171	144	146	220	228	190	208	154	156	159	161
V120	V120-18	141	141	239	247	210	214	185	185	167	171	146	162	214	218	208	208	146	154	157	161
V120	V120-19	141	141	235	241	210	214	181	211	171	171	146	158	218	220	196	210	146	154	157	161
V120	V120-2	141	161	239	247	212	220	181	185	171	171	146	158	214	220	206	208	156	158	157	161
V120	V120-20	141	141	239	239	210	222	185	185	0	0	144	146	220	240	206	208	156	166	155	161
V120	V120-3	141	141	239	241	222	222	183	185	171	179	156	156	222	222	196	208	150	166	155	155
V120	V120-4	141	161	239	241	212	222	183	185	171	171	144	144	220	222	184	208	150	156	153	155
V120	V120-5	141	141	235	239	210	220	185	185	167	171	146	162	214	216	196	196	156	158	153	157
V120	V120-6	139	141	235	239	210	214	185	213	171	171	146	148	216	220	208	208	156	158	157	171
V120	V120-7	141	161	241	241	212	222	185	211	171	171	144	146	220	240	196	208	156	166	161	167
V120	V120-8	139	141	227	241	212	220	169	211	171	171	146	160	220	222	200	208	154	156	161	161
V120	V120-9	141	143	231	239	210	228	197	211	167	167	146	148	220	240	196	208	154	156	153	161
V122	V122-1	141	141	227	237	214	220	199	207	171	173	146	146	220	234	212	214	152	154	161	169
V122	V122-10	141	143	237	237	212	224	183	197	175	175	146	148	220	230	198	200	154	154	153	161
V122	V122-11	141	141	235	241	212	214	181	207	171	171	146	162	216	220	208	212	148	158	153	157
V122	V122-2	141	141	237	237	220	224	191	207	173	175	144	146	214	220	186	200	144	154	155	161
V122	V122-3	141	141	241	241	212	222	201	207	171	175	144	146	220	222	200	200	148	150	155	161
V122	V122-4	139	141	237	243	220	232	175	183	171	171	146	146	220	248	200	206	154	154	153	169
V122	V122-5	139	141	237	241	212	222	183	183	171	175	146	154	218	220	200	200	148	148	161	171
V122	V122-6	141	141	235	237	220	220	181	207	171	175	146	148	218	220	200	210	154	154	153	163
V122	V122-7	141	141	239	241	212	218	183	207	171	171	146	158	216	220	190	200	148	152	153	157
V122	V122-8	141	141	237	247	214	220	181	207	171	171	146	158	218	220	200	208	148	158	153	163
V122	V122-9	141	141	237	241	212	222	183	185	171	179	144	146	220	220	196	200	150	154	153	167
V123	V123-2	141	141	237	243	220	220	183	189	171	171	144	146	214	240	200	208	150	154	161	171
V123	V123-3	141	153	227	237	220	224	183	187	171	177	146	154	220	234	208	212	154	166	153	159
V123	V123-4	141	155	237	241	212	212	181	183	171	175	144	158	218	222	208	212	148	168	157	161
V123	V123-5	141	141	237	241	212	218	181	183	175	175	144	158	218	222	210	212	148	162	157	161
V130	V130-1	141	141	223	245	224	228	183	191	171	171	144	160	220	220	200	204	152	152	159	167
V130	V130-10	141	141	237	241	218	224	183	189	171	171	144	144	220	232	200	206	152	166	153	155
V130	V130-11	141	141	237	245	224	228	193	197	171	171	144	146	222	232	196	200	152	152	153	159
V130	V130-12	141	141	223	235	210	224	183	187	171	171	144	148	214	220	200	206	150	152	167	171
V130	V130-13	141	147	223	237	220	224	187	197	171	171	144	146	232	234	200	206	156	180	153	171
V130	V130-2	141	155	239	245	212	240	179	190	175	175	144	146	214	222	200	206	160	168	157	159
V130	V130-3	141	141	223	245	218	224	191	197	171	171	144	146	214	232	186	200	152	152	153	161
V130	V130-4	141	143	237	237	224	228	197	197	171	183	146	148	220	222	190	232	154	180	153	167
V130	V130-5	141	141	237	245	214	228	183	193	171	171	148	160	214	220	196	200	154	180	159	167
V130	V130-6	139	141	237	241	228	230	173	197	171	171	144	146	214	220	200	200	156	180	159	167
V130	V130-7	141	141	237	247	214	228	173	197	171	171	144	148	216	232	200	210	152	156	161	167
V130	V130-8	139	141	237	239	224	230	177	197	171	173	144	144	220	220	200	216	152	152	165	167
V130	V130-9	141	141	223	245	214	228	169	183	171	171	148	160	214	232	196	200	152	154	153	159
V131	V131-1	139	141	223	227	228	234	181	197	171	171	146	148	222	232	190	210	168	180	153	153
V131	V131-10	141	141	223	245	212	228	179	197	171	175	146	158	222	232	200	208	168	180	153	157
V131	V131-11	141	141	237	237	214	228	177	197	171	175	144	148	230	232	200	208	152	164	153	171
V131	V131-12	141	141	237	243	210	228	183	189	171	171	144	146	214	232	200	212	150	180	153	171
V131	V131-13	141	143	237	237	214	228	191	197	171	171	144	146	220	226	190	200	154	180	153	167
V131	V131-2	139	141	237	245	222	228	179	183	171	171	144	146	230	232	190	212	152	168	167	185
V131	V131-3	141	143	223	237	228	228	197	197	171	183	146	148	220	222	190	196	152	154	153	153
V131	V131-4	141	141	237	245	212	224	179	183	171	175	144	158	220	222	190	208	168	180	157	167
V131	V131-5	141	141	223	245	220	228	177	197	165	171	144	144	220	230	190	196	150	180	153	161
V131	V131-6	141	141	237	245	212	224	181	197	171	175	144	158	222	232	200	210	152	162	153	157
V131	V131-7	141	143	223	237	224	228	183	191	171	183	144	146	222	232	200	232	154	180	153	153
V131	V131-8	141	147	237	243	228	230	185	197	171	171	144	146	222	232	186	190	152	156	153	171
V131	V131-9	141	141	237	241	212	224	181	197	171	175	144	158	222	232	190	210	152	168	153	157
V133	V133-1	141	141	239	239	210	222	183	187	171	171	144	144	214	222	200	206	162	166	155	169
V133	V133-2	139	141	239	239	210	212	187	187	175	175	144	148	214	214	200	200	146	168	167	167
V133	V133-3	141	141	231	235	210	220	181	185	171	171	146	162	214	226	200	232	150	168	159	169
V133	V133-4	141	155	231	243	210	220	185	187	171	171	144	146	226	230	200	232	144	168	159	169
V133	V133-5	141	141	231	239	210	212	183	185	175	179	144	144	220	230	196	232	150	162	155	169
V133	V133-6	141	141	231	239	210	222	185	185	171	171	144	144	214	220	196	200	162	166	167	167
V133	V133-7	141	141	231	241	210	212	179	185	171	175	146	146	214	222	200	216	168	180	167	169
V133	V133-8	141	141	239	239	210	218	183	185	171	175	144	146	214	220	206	232	150	168	167	169
V133	V133-9	139	141	231	241	210	222	185	185	171	171	144	144	222	230	200	206	150	168	155	167
V134	V134-1	141	141	237	239	210	226	183	187	167	171	146	146	214	218	186	232	148	168	161	169
V134	V134-2	141	141	227	231	210	210	185	213	169	171	146	146	214	216	184	200	146	162	153	167
V134	V134-3	141	141	237	239	210	226	183	185	167	175	146	146	220	230	216	232	148	162	159	167
V134	V134-4	141	155	239	245	210	212	181	187	171	175	146	158	214	222	210	232	162	168	157	169
V134	V134-5	141	141	239	245	210	222	187	201	171	175	144	160	230	238	186	200	154	168	153	169
V134	V134-6	141	141	239	243	210	210	185	187	171	175	146	148	214	230	200	230	162	168	169	171
V137	V137-1	141	161	227	245	220	220	169	187	171	171	146	156	214	222	180	210	152	156	153	161
V137	V137-10	141	147	239	245	220	220	179	185	171	171	146	146	214	216	196	210	158	158	153	161
V137	V137-2	141	147	231	239	220	220	185	187	171	171	146	146	214	222	184	196	154	158	159	165
V137	V137-3	139	141	237	239	220	220	185	187	171	171	144	146	214	218	184	196	148	158	153	159
V137	V137-4	141	147	239	245	220	220	181	187	171	171	146	146	214	214	196	210	152	158	153	159
V137	V137-5	141	161	239	245	220	226	183	187	171	175	144	146	228	228	196	210	144	156	161	169
V137	V137-6	141	147	239	247	220	232	187	213	171	171	144	154	216	228	190	210	158	162	153	161
V137	V137-7	141	147	235	239	214	220	181	187	171	171	146	162	216	228	196	208	152	158	159	163
V137	V137-8	141	161	237	239	224	224	183	187	169	177	146	146	214	214	184	210	158	162	153	161
V137	V137-9	141	147	239	241	218	220	183	187	169	177	144	154	214	222	196	210	150	158	153	159
#119	#119	141	155	236	246	211	227	187	211	171	171	144	146	226	228	190	226	154	166	158	166
#130	#130	141	163	236	240	217	227	183	185	171	175	144	146	222	222	196	208	158	160	158	168
